# Supplementary material for: SOCS3 treatment prevents the development of alopecia areata by inhibiting CD8+ T cell-mediated autoimmune destruction
Source: Oncotarget. 2017 Mar 23;8(20):33432–43. doi: 10.18632/oncotarget.16504 (PMC5464880; doi:10.18632/oncotarget.16504)
Supplement: Supplementary file 3 [file oncotarget-08-33432-s003.xlsx]

## Sheet: Sheet1
homo-ACSL3	GCCGAGTGGATGATAGCTGC	ATGGCTGGACCTCCTAGAGTG
homo-ACSL4	CATCCCTGGAGCAGATACTCT	TCACTTAGGATTTCCCTGGTCC
homo-ACSL5	TGGCTATCTTACAAACAGGTGTC	TCCACTCTGGCCTATTCTGAG
homo-ADM	ATGAAGCTGGTTTCCGTCG	GACATCCGCAGTTCCCTCTT
homo-ARNT	CTGCCAACCCCGAAATGACAT	CGCCGCTTAATAGCCCTCTG
homo-ATF4	CTCCGGGACAGATTGGATGTT	GGCTGCTTATTAGTCTCCTGGAC
homo-AXIN2	CTGAAGCCTGCCACCAAGA	TAGGCATTTTCCTCCATCACC
homo-Bax	CTCAGGATGCGTCCACCAA	CCTCTGCAGCTCCATGTTACTGT
homo-BBC3	GACCTCAACGCACAGTACGAG	AGGAGTCCCATGATGAGATTGT
homo-BCL2	ATTGATGGGATCGTTGCCTTAT	TCCAATTCCTTTCGGATCTTTA
homo-BCL2A1	TACAGGCTGGCTCAGGACTAT	CGCAACATTTTGTAGCACTCTG
homo-BCL2L1	CCTGACGGGCATGACTGTGG	TGGACGGAGGATGTGGTGGA
homo-BIRC3	AGCTTGCAAGTGCGGGTTT	CCACCATCACAGCAAAAGCA
homo-BMP2	TGCTAGTAACTTTTGGCCATGATG	TTTGTGTTTGGCTTGACGTTTTT
homo-BMP4	AAAGTCGCCGAGATTCAGGG	GACGGCACTCTTGCTAGGC
homo-BTG2	GACAACAGGCCACCACATACC	TCACAGACTCAAGCACGCAAC
homo-CA9	TTTGCCAGAGTTGACGAGGC	GCTCATAGGCACTGTTTTCTTCC
homo-CCL5	TGCCCACATCAAGGAGTATTT	CTTTCGGGTGACAAAGACG
homo-CCND1	GAACACGGCTCACGCTTACC	GCCCAGACCCTCAGACTTGC
homo-CCND2	TTTATGCGGTAGGCTCAGATGTC	ATGAAGCCCCGCTTTTGAA
homo-CDKN1A	TGGAGACTCTCAGGGTCGAAAA	GGCGTTTGGAGTGGTAGAAATCT
homo-CDKN1B	TTGTTTTTTTGAGAGTGCGAGAGA	CGTTAGACACTCGCACGTTTGA
homo-CEBPD	TCGGCTGAGAACGAGAAG	GTCGGGTCTGAGGTATGG
homo-CPT2	CATACAAGCTACATTTCGGGACC	AGCCCGGAGTGTCTTCAGAA
homo-CSF1	TGGCGAGCAGGAGTATCAC	AGGTCTCCATCTGACTGTCAAT
homo-DAB2	AGCAAGGTTCAAAGGCGATG	GTTGTCCCTGAGACCGACC
homo-EGFR	GTGGCTGGTTATGTCCTCA	CAGTTTCTGGCAGTTCTCCT
homo-EMP1	TCATTGCCCTCCTGGTCTTC	ATACTGCGTTCCATCACGATTC
homo-EPO	GGAGGCCGAGAATATCACGAC	CCCTGCCAGACTTCTACGG
homo-FABP1	GTGTCGGAAATCGTGCAGAAT	GACTTTCTCCCCTGTCATTGTC
homo-FAS	GGACCCTCCTACCTCTGGTTCTTA	TGATGTCAGTCACTTGGGCATT
homo-FCER2	CCAGGAATTGAACGAGAGGAAC	TTGATCCACTTTTCAGGGCAC
homo-FOSL1	CAGGCGGAGACTGACAAACTG	TCCTTCCGGGATTTTGCAGAT
homo-FTH1	AGCCCTCCGTCACCTCTT	CCTCTGAGTCCTGGTGGTAG
homo-GADD45A	GGATGCCCTGGAGGAAGTG	CTTCGTACACCCCGACAGTGA
homo-GADD45B	TGACATCGCCCTGCAAATC	CGATGTTGATGTCGTTGTCACA
homo-GATA3	GCCCCTCATTAAGCCCAAG	TTGTGGTGGTCTGACAGTTCG
homo-GCLC	AAGGCTTTCTTTGGTAGG	TTAGACAGTAGGTTGCTCC
homo-GCLM	TTGCCTCCTGCTGTGTGATG	AGAGCTTCTTGGAAACTTGCTTCA
homo-GSR	GTGGCACTTGCGTGAATGTT	CAGAGTGGACAGCTGTGTTCCA
homo-HERPUD1	CCGGTTACACACCCTATGGG	TGAGGAGCAGCATTCTGATTG
homo-HES1	TCAACACGACACCGGATAAAC	GCCGCGAGCTATCTTTCTTCA
homo-HES5	GGTGGTGGAGAAGATGCG	GACGAAGGCTTTGCTGTG
homo-HEY1	GAAGTTGCGCGTTATCTGAGC	ATGCGAAACCAGTCGAACTCG
homo-HEY2	GCCCGCCCTTGTCAGTATC	CCAGGGTCGGTAAGGTTTATTG
homo-HEYL	GGCTGCTTACGTGGCTGTT	GACCCAGGAGTGGTAGAGCAT
homo-HMOX1	CAGCTGTCTCAAACCTCCAAAAG	AGTGGTCATGGCCGTGTCA
homo-ICAM1	GTATGAACTGAGCAATGTGCAAG	GTTCCACCCGTTCTGGAGTC
homo-ID1	CTGCTCTACGACATGAACGG	GAAGGTCCCTGATGTAGTCGAT
homo-IFNG	AGTGTGGAGACCATCAAGGAAGAC	AGCTTTTCGAAGTCATCTCGTTTC
homo-IFRD1	TGCAGTGGTTATAGCGATCCT	CCTTGTCTTCGCACTCTTATCC
homo-IRF1	CTGTGCGAGTGTACCGGATG	ATCCCCACATGACTTCCTCTT
homo-JAG1	GGGATTCCAGTAATGACACCG	CAGAACTTATTGCAGCCAAAGC
homo-LDHA	TTGACCTACGTGGCTTGGAAG	GGTAACGGAATCGGGCTGAAT
homo-LFNG	GTCAGCGAGAACAAGGTGC	GATCCGCTCAGCCGTATTCAT
homo-LRG1	AGAACCTGAGCGACCTCTATC	CACAGCGCGTGTCATTCTG
homo-MCL1	AGGCTGGGATGGGTTTGTG	CACATTCCTGATGCCACCTTCT
homo-MMP7	GAGTGAGCTACAGTGGGAACA	CTATGACGCGGGAGTTTAACAT
homo-MYC	CGTCTCCACACATCAGCACAA	CTCTTGGCAGCAGGATAGTCCTT
homo-NOTCH1	CGGGGCTAACAAAGATATGC	CACCTTGGCGGTCTCGTA
homo-NQO1	TGTATTCGTGCATTTTTGGATCAT	CTCTTGAGCCCAGTCGGATTT
homo-OLR1	TTGCCTGGGATTAGTAGTGACC	GCTTGCTCTTGTGTTAGGAGGT
homo-PCNA	ATTTGCACGTATATGCCGAGATC	ACTCCGTCTTTTGCACAGGAAA
homo-PPARD	TCCGCAAACCCTTCAGTGAT	GGCGTTGAACTTGACAGCAAA
homo-PTCH1	ACTTCAAGGGGTACGAGTATGT	TGCGACACTCTGATGAACCAC
homo-RB1	CCCCTACCTTGTCACCAATACCT	ATCCGTAAGGGTGAACTAGGAAACTT
homo-SERPINE1	TGCCCTTGAGTGCTTGTTAGAG	GCTGGACTTCCTGAGATACGGT
homo-SLC27A4	GTGAAGGCAAAGGTGCGAC	CGGAAGGTCCAGTGGGTATC
homo-SLC2A1	TCTGGCATCAACGCTGTCTTC	CGATACCGGAGCCAATGGT
homo-SOCS3	GTGGGACGATAGCAACCACAA	CGAAGTGTCCCCTGTTTGGA
homo-SORBS1	ATTCCCAAGCCTTTCCATCAG	TTTTGCTGTTCTCGATTGTGTTG
homo-SQSTM1	TGCCTTTTCCAGTGACGA	TGTAGCGGGTTCCTACCA
homo-STAT1	GCTTCTTGGTCCTAACGC	TCTCGCTCCTTGCTGATG
homo-TNF	GGCCCGACTATCTCGACTTTG	CGTTTGGGAAGGTTGGATGTT
homo-TNFSF10	CCCCAATGACGAAGAGAGTATGA	TGACGGAGTTGCCACTTGACT
homo-TXN	CGGGCGTGCCAGTTTATAAA	TGGATCCAAAGCACCAAACAG
homo-TXNRD1	CAGTTTTCTTCACTCCGGCATT	AAGACATCAGGCCCTCCTTCA
homo-VEGFA	GGCCTCCGAAACCATGAACT	ACTTGGCATGGTGGAGGTAGAG
homo-WISP1	CCTCTGTGGTCCCTTGTTAACTATATG	CCTAAGCACACCTGAGTAATTCACTCT
homo-WNT1	CGATGGTGGGGTATTGTGAAC	CCGGATTTTGGCGTATCAGAC
homo-WNT2B	TCACTCATCCCTCCAATTCAAGC	CTAAGGAACCAGCCAGGACACCA
homo-WNT3A	AACTGCACCACCGTCCAC	AAGGCCGACTCCCTGGTA
homo-WNT5A	ATTCTTGGTGGTCGCTAGGTA	CGCCTTCTCCGATGTACTGC
homo-WNT6	GGTGCGAGAGTGCCAGTTC	CGTCTCCCGAATGTCCTGTT
Homo-GAPDH	ACGGATTTGGTCGTATTGGG	CGCTCCTGGAAGATGGTGAT
